# Supplementary material for: Aphid resistance in Capsicum maps to a locus containing LRR-RLK gene analogues
Source: Theor Appl Genet. 2019 Oct 8;133(1):227–37. doi: 10.1007/s00122-019-03453-7 (PMC6952328; doi:10.1007/s00122-019-03453-7)
Supplement: Supplementary file 3 — (XLSX 29 kb) [file 122_2019_3453_MOESM3_ESM.xlsx]

## Sheet: Table S1
Table S1. List of used SNPs.
SNP_ID	chromosome	position	SNP flanking sequence	type of marker	Usage
C.an-c01_138812	c01	138812	TTCTTTTTATTGTAAGCTCATTCTTTTTTTGATGGATAGTCTCCATGCAT[C/A]CTTGTGTTGTAACTTGTAACTAAAGCTTATGGTATGAAATGCAACACTCC	KASP	linkage map
C.an-c01_14627676	c01	14627676	ATATAGCTGATTAGTTAGCAACTATAGACGTGTAAATCTAGTGCTTTTCA[C/T]TGAAGCAATCTTAGTATCTCTAGTACTCTCTTGCCTATTGTTGTAGCTCT	KASP	linkage map
C.an-c01_16148921	c01	16148921	CCTCTCGAACCCTTGCCTATTCTATCTACTTCCTCTGGTTCTCTGCTACC[T/C]ATTGAAGTTTAATTGCTTTTTCTTCAGAGCGCCGCCGGAGGCATTCTTGG	KASP	linkage map
C.an-c01_30502027	c01	30502027	GGAGACTATGTATCGGATCAAGTTGTGGCTCCTGTTCGTGAGACTTGTGC[G/C]CAGGCTTTGGGCGTTGTGCTTAAGTACATGCATCCTACTCTAGTTCATGA	KASP	linkage map
C.an-c01_32570292	c01	32570292	TTTGTTGTCCAGTGATTCAAAATTTGGCTGGAACAATTCTTCAACAAAAA[T/C]TCTACTGAACTTCCGTTGTTGTTAATAGGTACACAACTATTATTCTTGTT	KASP	linkage map
C.an-c01_48637521	c01	48637521	TCCTATTTCGTAATTCTCCGTTGATCTATTATTTATTTTGAATGGTGACG[T/C]TAGTTTAAATTCAAAGCAGACAACAACTATCATGAATTTGCTCTGAAACA	KASP	linkage map
C.an-c01_64183783	c01	64183783	AAGATTAGATTATGACCCATTTTCACCGTAAAAGTTTCATAAGGTGTTTT[A/T]TATTGATAGCTCCATTTAACTGATATTCATTGCATGATTATGGTTTTGCA	KASP	linkage map
C.an-c01_80045968	c01	80045968	TCCTAATGATCCCATTAATATTTCTTATCATTATTCAACTCATAAATTTC[A/G]ATTAAACATATGATATCTATCAAAATAAGATCATTAAAATTTTGGGGTCT	KASP	linkage map
C.an-c01_110208241	c01	110208241	AAGGAGTCTCTTAATTAGGCATTTACCATTGATATCGTAATACCAAAAAT[A/G]GTTAAATCTTGTAAGCCAATTCCATAATGCCATTCCAAAACCAATTAACC	KASP	linkage map
C.an-c01_140086845	c01	140086845	TCACCACTATAAAGGGTAATAATGGATTATAAGATAGAAAATGATGAAAA[A/G]TTCTTATCTAATTTTAAGAAGAAAAAAAAGAAAAGAGAAACGTACATTAG	KASP	linkage map
C.an-c01_159144283	c01	159144283	CGAACGGGATTTTCATCGAGGGGGTTCCGAAGTAAATATACAAACTAGTT[G/A]AAGGGTTCCGCATATGCTATATATGCATAAAAAAATATTTTTAACCATGT	KASP	linkage map
C.an-c01_178090996	c01	178090996	CTTTGGTTTCAAAAATACCATACAAGCATTTGATACTACACAAATATAAC[A/T]GAGTTTTTTCAGCATGAAAGGGTTATCTGCAATACATTAAAGGGCATGTT	KASP	linkage map
C.an-c01_196976293	c01	196976293	AATAAGAGAAAGTACAAAATTTAAAGGAAAATTTGAGAGTCAAACAAATA[C/A]AATAATGGTAACCCAATACTATCCACAAAGCCTTTAATCCAAAGATTTCC	KASP	linkage map
C.an-c01_216096980	c01	216096980	AGTTAATATTGTGTGGTGCAATGATCCACATATCAGATATTAAAAGATAA[G/A]AACATACACTTTGCTTGATCTTAGCCAAAGGATTGAGAAAGATATGCTTT	KASP	linkage map
C.an-c01_234827642	c01	234827642	TACTAGCTTTGTCTCAATGTACTCGTTCTTGGCATAAAAATCACCACTTT[T/A]TAGAATCTTGGCATGAATTTGCTGACCAAATTTCAGGTTTTTTTCATAGA	KASP	linkage map
C.an-c01_253750278	c01	253750278	CTCAAAGGTATATATATCCACATTATATATAGAACAACAATAATATACTG[A/G]GCGAAATCTTATCATCGGAATTTAGAAAGAATAGAGTGTACGCACATATG	KASP	linkage map
C.an-c01_272612266	c01	272612266	TTTATATATTATCCCCCCAAACCCTATATATTTTCAAATTAAAGTAGTAC[T/G]ATCTATTATGGCAGATATAACTAATAAAATAATAATGGTACAATTGTAAT	KASP	linkage map
C.an-c02_122406	c02	122406	CTTCAAGTGGTTCATGACTTCACAGTATAATCTAGTCCACATCCACTTGA[G/A]TTTCGCCATCTGCAAAAGCATATTGTCGAACATAATTTCTCACAAGAAAA	KASP	linkage map
C.an-c02_10223045	c02	10223045	GAGTTACTTGATAACACAAGGTAAGATAGGTTCTTCAGTCCACTTGTAAA[C/T]GTAGGAACTCTTGGTCCTTCAAGATGGTTATCTCTAAGATCCAAAGACTC	KASP	linkage map
C.an-c02_20695113	c02	20695113	GATCATGAAGGAAGATGATAACAACTGGCCTGAACCAGATAGAGTGGGGA[G/C]ACAGGAGCTTGAGATTGTGATGGGAAATGAACACATATCTTTCACTACAT	KASP	linkage map
C.an-c02_30150185	c02	30150185	TTGAGATTTAAAGAGAGAAAAGCATAATTGGTTCTATTGTAAACCCTTGT[G/C]CTATTTTTGAAGTGGATTTCTTAAGATTTTGAGCATGAGAATGGGAGTAG	KASP	linkage map
C.an-c02_34529269	c02	34529269	CACATCTAAATATGCAACAAGTAGTGATAATTCAGAGTTCTGGTTAAAAT[C/A]ATGTCTAACTAGTCCTCTTTTCCATTTTAGAAGGCCAAATTCTTTAAAAA	KASP	linkage map
C.an-c02_40407606	c02	40407606	CTAGTAATGGATCTGAGTAGCTAAATCTGCATCATTAAATGATGCAGTGT[C/T]AAATGGTGTCTATGCATGAAACGTACTGTATGTAATAAAGCTGAATTGAA	KASP	linkage map
C.an-c02_69951801	c02	69951801	ACACTGACAATTGAATACTTCACATGAAATATAATTTTACATTTTTCCTA[T/G]ACTTGAAATATTAACCTGGATAGTTGTTTACTCACTAAACTGCATTAATT	KASP	linkage map
C.an-c02_96681490	c02	96681490	TTATGTAAACCGTTTATGTGCTTGTTTCTAGTTTATAGGATAGGCTATTG[T/G]TTTGATGGTACTCTAAAAACAATGTTAAAATATTAAAATTACATAAAGCA	KASP	linkage map
C_an-c02_100148805	c02	100148805	GACATGAACTTGAACATATGCTAACATGATATAATTTTCACTATTCAACT[C/T]ACATGCTTAATTCATCAATCACTTGAAAGGTATAAAATATGCACATACTA	KASP	linkage map
C.an-c02_114268295	c02	114268295	TATGCTAACACAGAGATATAGTGTTCCTTAAACACAGGTTCACATATATT[T/A]TTCATATAGAGTTAGCAAAAAACAGAATGATACAGATATAGACAAGCACT	KASP	linkage map
C.an-c02_127896459	c02	127896459	AACCTTCACGATCTCATAGAATTTGATGTTTCATCCAATTTATTAAGTGG[G/A]GAAATACCTACGGAGATTGGAAATTTAAAGGTTGCAACGTTCGTTGATCT	KASP	linkage map
C.an-c02_129783846	c02	129783846	GGATTGTTTCATGTGATGCTCCTTTTCAAGTCTAACAAATTCACTTCCTG[C/T]AATTACTGCAGAAATGCACCTACCAAAAGAAAACCAACCACGTTACAGAA	KASP	linkage map
C.an-c02_130418610	c02	130418610	AGCCATTTATGTTGTGCCCTCCAGATTAAGATAACAAGTGGTAAGTTTTA[G/A]CAGGAAATGTAGCTTGTTCTCATGTGATTGACTGGTGGATTTCTGCTTCA	KASP	linkage map
C.an-c02_131149322	c02	131149322	CAAGAAGATCCAGGTAGTGTTCTCCATTTATACAACCAACTGGAATACAA[T/C]GTTGTTTGGCAGGGATGCATCCAACTTCTCCACAAATGCATCCAACATCT	KASP	linkage map and fine mapping
C.an-c02_136033731	c02	136033731	TCCTGTCTAATGTCTCCTGATTTTGGAGTGCCAACTACCAAACGTTCTGG[A/C]GAGTAAGGGAAGAAAAGGCAATATGAATTACCAGTATCAAGATCAACCCA	KASP	linkage map and fine mapping
C.an-c02_139432948	c02	139432948	AACAAGAAGCAAACAGGGATCAGATTCATACCCAATCTAAGAGACAAATG[C/A]AGTTGTTGCTCGGCATGTAGTTATTGTTGTTCTTTCCACTGACAATTTCC	KASP	linkage map and fine mapping
C.an-c02_142012148	c02	142012148	AATTGTAAACATGTGTCTAAAATTATAAATTTCGTTTAAAGGTTTGGAGG[T/C]CATATACATAACACTACTGGAGTTTATGCATATATTGTTAAAATTTATTT	KASP	linkage map and fine mapping
C.an-c02_142758325	c02	142758325	AAATATTGAATTCATATAAAGTGTAATATAAGAAAATTGATTGCATTTAT[A/G]TTTCAGAGATATTTGTTTATTCAAAAAGTTTTACTATTTCCATCATACAA	KASP	linkage map
C.an-c02_144711759	c02	144711759	GGGTTGGTGCTGTAGCTTTTGCCACTCAATCTTGTTTCTGTAAACCCCTG[T/C]TGCTGCTCGTTGTTGTTGTTGTTGTAGTATGAGTTGGCAGCATTATCATA	KASP	linkage map
C.an-c02_147838811	c02	147838811	TTATCTTTGATGTTGTAAGGTGCAATGACTTTTATGCAGCTGATGATAGC[C/T]TTGTTTGTCTTATCTTTATAGTAAGACAGCAATTTTAAATTTTAAAAAGA	KASP	linkage map
C.an-c02_156915056	c02	156915056	TGAGGCTATTTCATGCATCTGAAATTACCAAGCTATCTTACCAGCCAAAT[G/T]AAGGGTTTACATACCTTTGCATTGTCCATGAGGACAGTTTCCACATATGA	KASP	linkage map
C.an-c02_171002852	c02	171002852	GTTGTTTGTAGAGAACCATATGTTTTTGTAAGGTTTTCTACGTTTTGGTA[T/C]AGTCCTTGCATATTGGTGTTTCCACGCCCTCCAATAATAAATTTTTATTA	KASP	linkage map
C.an-c03_114861	c03	114861	TGGGGGAGCTTTACATAGGCACACACGTATCTGTTTGGAGGGAGCTTTAT[C/G]TGCCATTTAATTTCTTGTGTTTGCTACATCAGATGAATTTTGGAAATATT	KASP	linkage map
C.an-c03_13160992	c03	13160992	CTAATAAGATAAAGCAAAACATCAGATAACTCTTCACCAAGATGTTCTTT[A/G]TCTGATTCCTCCCAATTTGGTAACCCTTTATCTACTTCTCCTCTCCATTG	KASP	linkage map
C.an-c03_25163290	c03	25163290	AGAATCTTTTTATCACTATTAGTTGTCAAATTATGAAAGTTATATCATTT[T/G]CAATCACGTTTGATGTGATTTGATAAATAATTGAGGATGCAGGTCACCAG	KASP	linkage map
C.an-c03_31146721	c03	31146721	AGAGAGAGAAAGTGCGTGTCTGTGTGAGAGAGAAAGTGTGTTTGTGTGTG[T/G]TGTTGTTGTTGCAGCAATGGCGGAGGAACGGCAACAGCATGAGGAGCAAA	KASP	linkage map
C.an-c03_37964419	c03	37964419	TTATCAGTCCCCAAACCGGGTAATCTGGTGCGAATGTTCTTAATAGATTT[G/T]CTTCATGTAAGTAAAGTAGAGAGATTTGAAAGTACAAGAATATAAGCTTC	KASP	linkage map
C.an-c03_46910368	c03	46910368	AATCTTCCATTGCTCTGTTGAACCTGCTGCAGTTATTTTTTTCCTGATGG[G/A]AAGCTTACCACATTGCTCATGTTTTTTATTTGTAGCCTCTTTCTCGGTTC	KASP	linkage map
C.an-c03_50667042	c03	50667042	TGGTAGTTATGGGGTCTTTGGGAATAATGGTGCCAGTTGGGGCTCGTCGC[C/T]TGTTTCTACTCCATTTGGTAGTGCTTCTGGATATGGTGGTCGGAATGTTG	KASP	linkage map
C.an-c03_104969841	c03	104969841	TAATGTCTATCCAATCAACTTATATCAATCCAACTAATATACCCCTATTG[T/A]ACTTATAGGTCTACTCAAGATTACTAGCCACCAACTTACTTAAGAGAATC	KASP	linkage map
C.an-c03_160580629	c03	160580629	TGATATTTGTGCTAGTTTGGGACTTGGAAGTTGGTATTGATCCCGAGACA[A/G]GTTCGGTGGTTATTTAATATTGAGTTCCAGTTCAAGTCCAACAATTGATG	KASP	linkage map
C.an-c03_176731403	c03	176731403	AGAGTAATTAATGTTCCCCTTACTTTGAACTTTGTCATCTATTTTTGATG[A/T]AGAGAATATGTCCCGTTAATAATTATTACTTTTATCTATTCGTTTTTACT	KASP	linkage map
C.an-c03_192688987	c03	192688987	AATTTAATGTATTAAGTACCAATTTCATAAATTATATCTAAAATACATCT[A/C]TTATGTATTTAATCTATTCAAAATCAATTTCATCATGTGTATTCAATATT	KASP	linkage map
C.an-c03_209010636	c03	209010636	CTTTTTGTCTAATTATATGGGTTGGAAGCAAAATGGAATGTGCTGGAATA[G/A]AACTAATCGAAAATATATCTGAATTGCATATGTCAAATTTTTTATTTGTT	KASP	linkage map
C.an-c03_225116910	c03	225116910	ATATTCTCTGTTTATCCAACAAAATATCCACTCGCATATTCGCATAATCC[T/G]TTTACAACAAAACATAAATTAGCCACCTCCTTTAAATGCAACTCCGTGAC	KASP	linkage map
C_an-c03_225275520	c03	225275520	TACTTTAAAGTTTTCTCCATTAATTCTTCCATCATATAGTATATAGTATA[A/G]TATATTGTCACTTTAAAAGAAGAACACGACGATAACAGTAAGTCTGTATG	KASP	linkage map
C.an-c03_241374176	c03	241374176	AACAAAGAGTGGAGCCCTCTATTTACTTCTCTATGCATAAATAACATCAT[T/C]AAGGCTTTGAACAATCAGTACACTTGTACTCGTGCCACATTTTCTTGCTC	KASP	linkage map
C.an-c03_241605368	c03	241605368	TGAGAAAGTAAAATCAAACCAACACATTATTGAAAGAGCATTTTGTAACT[A/G]ACTTTGATGCTAGTTCATTTAACTTGCTTAAGAAGCACTGTAAGTTGCTT	KASP	linkage map
C.an-c03_257827301	c03	257827301	ACTTGGTGTCTAATTAAAGACTCCTGCATATTATTTTTCACCAACAAAAG[A/G]CATTACATATAAAATAACTAAGAATCCTAATTGCTACATTATTTTTATAA	KASP	linkage map
C.an-c04_132631	c04	132631	GAACACATCTACATTGAAATAACATCTCATACCACTGCTAATATACATGT[C/T]GAACAGCCTAAATATTTCTTACTTTTGTATAACGGAAGGCAACAATACAA	KASP	linkage map
C.an-c04_7882558	c04	7882558	TATTATTTTATGAACATATGTTCTTTAATATTCAAAAGAATGTTTTCCAC[A/G]ATTCTGTACAACATGCAATGAAATGATTGTTTGGATATTAAAATGAAAGT	KASP	linkage map
C.an-c04_15544554	c04	15544554	TAGTCAAATTGACAACTCAAGTTGTCTACCAATTCCGTATTTCCTACCCG[A/G]CTGCCCAAGTGATTATCTCAGTTCCTTCAAAATATCCTGTAATAATAACT	KASP	linkage map
C_an-c04_22683688	c04	22683688	TTTGGGGTTATTGCATGTAAACCTCTTCATTAAGATCACCATTAAAAAGG[C/T]TGTCTTTACATCCATCTGATGTAGCTCAAGATCAAAGGGTCTCATTTATT	KASP	linkage map
C.an-c04_30341348	c04	30341348	TATGAGTTAAACTACTGGTACTATTGCGTATAGAATAATGTTAAATAGGT[T/C]GTATTAGTAATGTTGGAATTAGCAATGATGAGATTAATAGTGTTGAACTT	KASP	linkage map
C.an-c04_90425394	c04	90425394	AGTAATGATTAGTGATTGGGATAGACCCACTTCTCCGATTGAGATTGGAG[C/T]TTTGTTAGATTAACACATTAGTATCAATGCTTTGTATAGGATTTCTCTTC	KASP	linkage map
C.an-c04_150363297	c04	150363297	TGATGGATTTTGGCTTAAAATTAGTATTAGCCTTAACCAACCTAGAAAAT[T/G]TGGTTTTGAACATAGACATATGCATACTTTGACTCATCTTTTTGAAACCA	KASP	linkage map
C.an-c04_165083744	c04	165083744	GGTTGACATAGAAAAATGTGAGTTGTTTTGAGTCAATGAAGAGGAGGCTA[C/T]ATTCAACATCAAAAAGTTAGTAAAATAGTCAACCGACATAAGGGTAGTGT	KASP	linkage map
C.an-c04_179386859	c04	179386859	AAAAAGTCACAGGAATTTCGAGAGAATTCTTAGTGACCCAGCACTAGAAC[C/A]AAAGGCAAAAATATACATGATAACCACAACAGATGGCAAACTTATTCATG	KASP	linkage map
C.an-c04_193743059	c04	193743059	ATAAGTTTAAAAAATTGATCTTGGATTTGCTAGTTAACTGTAATTGTGAT[T/A]GGTTCAAAGTTGATCTCATTCTTCTACTAGTTAAATTAAATATGTCTCGC	KASP	linkage map
C.an-c04_202719777	c04	202719777	GTAATCTTTGTTTTATCTATTTTTGCTTGTTTTGACTTTTTTTAAAATTT[A/G]TTATTGAGTATGGAAATGGATATTGAGGATTTTGTATATTGAGAAATCAG	KASP	linkage map
C.an-c04_208119607	c04	208119607	TCAACTAATATTTCAAAGTAATCTCTGTTTAATTCTTCAACAATTGCTTT[C/T]AATATTTCTTTAGCACAAGAATTCACAATATCTTTTTAAATAGTTGGACA	KASP	linkage map
C.an-c04_222319336	c04	222319336	AAACTTATACACCTTCCTCTACAAGAAGGCATATTAAGTCATGTTCTGAC[A/T]GCAAAGACATAAACTGGGATGGGGAATCCATTGGTAAAACAGCTCATGGT	KASP	linkage map
C.an-c05_103463	c05	103463	CTGCCATAATAAGTCTGAACAACAGTCAAGAAAGTAAGAAAAACAGTAAT[A/G]ACCAAAGCCATTAAAGACCATGGACTATTAAAATATGTATCAATTAATTC	KASP	linkage map
C.an-c05_12606874	c05	12606874	TTAAAGGAAATATTAAGTTCTTTCTTATCCATCCAGGTAGATTTGCACTT[C/A]TTCCCCTTTTTAAGAATGATTCCTTCATCTTCTTTAGAGCAACAGCTCTT	KASP	linkage map
C.an-c05_25136036	c05	25136036	GATTGTGATAATGCCATGATTGGTAGAGTTAGGTAGGCAAATGGTAGGTT[C/T]AGGTAGGCAAATTTAGAACTTATAGATTATGGAATATTTGTTGAATGGTT	KASP	linkage map
C.an-c05_27875689	c05	27875689	GATGATCTAGTTCAAAGGTCACATGATCTTCAAAGATTGCTTCTCTACTG[G/T]CAAACTAGGGGCCACCAGTTACTGCAATGGTCAGAATGACTTTCAGGCAG	KASP	linkage map
C.an-c05_37600707	c05	37600707	CCTCAATCTCTTTATTGCAAAATCTCTATATCGCAAGCCCCATCACAAGG[A/T]GAAGGGTCTTTCCTGGCCAATGCTTCTGGCAAAGGCCTTTTATTGTAAGG	KASP	linkage map
C.an-c05_50221783	c05	50221783	CTTGTTACTAACCATTGTTGAGGCACAACTAGTATCTTTACTCTGAACAG[T/G]AAAGACTGAAAAATGTCAAGTGCCTTGGCCAATGGGCTGGCTGGAGCTGG	KASP	linkage map
C.an-c05_105002155	c05	105002155	CATATAACCAATCTCTAGTGGTTAAGTCCACTAAGTGTAAGGTGGGTCCC[C/T]ATCTACTAGGTCAAGGTGGTGCGGTCCATGTTTGGTTAATACTCTACCAT	KASP	linkage map
C.an-c05_161054532	c05	161054532	AATGATTTTGTTATAGTACTACTATGTATTGATCTTCTGAACTAAGAAAT[C/T]GATAAGGAAAAAACAAGAAAAAATAAATAGAATGGCAGTTGAAACAACAA	KASP	linkage map
C.an-c05_174789931	c05	174789931	TTGAGGAAATATTTGGGCTCAAATTTCACCAATTTTGAGGATAAATAATC[T/C]TTGAGGTTAGAGGGATGCTTTGAAAGTTTCAAAGTTGTGATTTTGCAACT	KASP	linkage map
C.an-c05_189752384	c05	189752384	CGAGTTCTATATTTTTTCTTAAACTTCATACTCAGTGGTTAACGCTGATG[C/G]TAATTGGTTCTTTTACGTCTGTTGCAGAGTTAAAAAACATGAATAAGATT	KASP	linkage map
C.an-c05_204148818	c05	204148818	CATCAACACCAACACCATACATTCCAATAACACCAACCCCACTAGCACAT[C/T]AATAACAGCATCAAAAATAAAGAAACAAACAAAATACATACAAAAAATTA	KASP	linkage map
C.an-c05_218919226	c05	218919226	AGTTAATTCTTGCTACAGGATGCTGACAGACTTGGATTAATAAATTAGAT[C/T]ATGTTATTGAAAGGAAATGCACAAGACAAAAGCACCTTACAAGGTGGCTT	KASP	linkage map
C.an-c05_226258903	c05	226258903	AATTAGTTGGTTCTATGTGGAATATCACATCTGCTGGTAGATCTGACTTC[G/T]CTATGCTCTTTTAGGATGATTTACTTTGCATTGGATGGCAAAACAGTGGT	KASP	linkage map
C.an-c05_233294807	c05	233294807	GTATCATTGGAGAGAAAAATACGGAGAACAAACTATGCAGGTTAAACAGG[A/G]GTGTCATTCCAATAGTTTCAACTCAATGATGCTACTTACTATTTTTTAAC	KASP	linkage map
C.an-c06_143120	c06	143120	CCCCTTTACTCAATCTAGCTCAACAAGCTTCAACGACTACATCAAAAGGC[T/G]GAACAAGATGAGTAATGAAAAATTACCTCGACAAATCCCCCACAACCTTG	KASP	linkage map
C.an-c06_13202400	c06	13202400	CAGAGAATATTATTTCCTTTGTTCTCCTATTTGTTCTTATCGTACCTATT[A/G]AACGATTTAATCTTCATTTCCCAACAATATTTTATGGCCAATTTGATGGA	KASP	linkage map
C.an-c06_25138548	c06	25138548	ATGGTCTCTTAAGCTTATTTCTTTTGCCACTCTGTTCCACCTCTATACAT[T/A]GACTCCAAACTTTGGAGGCTTTGATTTAATCTTTATTTTGGCCATGTCTT	KASP	linkage map
C.an-c06_37625855	c06	37625855	AAAATCGTCCAAATCACTCCAAAAAAATAACGTATAAAAAATAGAAGATA[A/C]TAATAAAATAATAAATCGTAACATGAAAGTAACTGTAACACAAATTTTCT	KASP	linkage map
C_an-c06_50182238	c06	50182238	ATTGTATACATTGGTGATACATCACCTTAATTCTATCGGGAGGTTCGAGT[C/T]TCCCATAATGGCATATACGAATAGGGATATTGTTTGGTTCGTGGGGCTAC	KASP	linkage map
C.an-c06_100724482	c06	100724482	ATGTACAACTAATAGTGAACAATGAGAGTACTACAAGGGCTGGTTTGGTA[T/C]GAGGGATAAGGAATAAGTAATTTTTGGAATTAATTTTAAGTGGAGCTTAT	KASP	linkage map
C.an-c06_150151413	c06	150151413	CATCGATAACTCAAGGCCAGAAACCGCAGAGAATACTGCACTTGGAAGAA[G/A]ATTTCATGTCAGCGTCTACCATAATTCTAGAAAACATGAATTTGATGCAA	KASP	linkage map
C.an-c06_164672275	c06	164672275	GCTGGGGTTGCAAAATTTGCTGATGGAACCACCTTGTTCTTGGTGCCACC[T/G]TCTGACTTCCTTACAAAGGTTCTGAAGGTTGTTGGTCCAAAACGTCTTTA	KASP	linkage map
C.an-c06_179129426	c06	179129426	GTATTTGTAATTGACTAAATGTGTACATATTTTTATTTGAATATATTTCG[T/G]CACTATAGATTTCCATGTTTAGTGATTTATTTAAATTGAAGAAGTTAAGT	KASP	linkage map
C.an-c06_193463287	c06	193463287	AGTAACTTTTTATTCATCCATTATTTTACCTCATTATTCCTGTAACTCAT[G/T]TAACCTTTATGTCAATTATCTACCCACTTCACTACCCCACATTCTTTCTA	KASP	linkage map
C.an-c06_207976270	c06	207976270	AGTAAAATTAACACATAAGATGCTAACTTATTCAATGTTGTGATAAGAAG[C/T]AATCTGCAAATCCCAACTTAATAAGAAAGAAAGATCTAGTAGTGGTGAAT	KASP	linkage map
C.an-c06_223082791	c06	223082791	TCTGCCAAAGTCGGGGAAACCACCATCAAGTGCAGTGTTAGACCTATGAG[T/C]GTTTTCACTTTGCAGCATGTCAAGTCCACCACTACTTCCTCTAGAGCTGC	KASP	linkage map
C_an-c06_236820200	c06	236820200	GGATGGTTGAACAATCAACATCACCAACATAGTACTCGTCCAACATTGAT[C/A]TAGCACTACTGCTGTGTCCGACATCCTCAAAATCACTAGTTGAATCCTTT	KASP	linkage map
C.an-c07_275391	c07	275391	GACACATTTAGTGTTGATTCGAGAGAGTTGGACTCTCGATTGAGGCTTTG[G/A]AATGCGTTCGGACTTGTAGATCTTTATTTAAGACAAGTTGAGATATATCT	KASP	linkage map
C.an-c07_7776753	c07	7776753	AAAGGTAAAGGGATGAGTCCGTTATCCCCGAGTTTCGAAGTTGAAACAAC[A/G]GATTCCCCGGTCGTCAAAAATCTACTTTTGATTACCTTCTTCCTTCTTCT	KASP	linkage map
C.an-c07_12871242	c07	12871242	ACTATATTAATACTACACCTCAAACTACACATATTCTCACCTACTAGACT[G/A]GCTTACAATTTCTAGATAAATATCAAGGGACTCACGGTGTAGTAAAACCA	KASP	linkage map
C.an-c07_25569174	c07	25569174	TTCTCCAAAAAAAGGCCACTATTTAGCAGGAACTAAATAGAATAGCACTT[C/T]AATAGATCAGAACATCCACTTTCTGGAGAGAATAGTTACCCAAGTTGATA	KASP	linkage map
C.an-c07_37612825	c07	37612825	ACGTCATCAACTACGTTACCAGCACAATATGTGGTAAATTATAGAATTAC[C/A]TTTTGTTGGTGAAATATTACAAAAGTTATAATTAAAAATACTAAAAAATG	KASP	linkage map
C.an-c07_49963027	c07	49963027	ATATGATAAGTTATGTTCATTAACAATCATGTGAATGCCATAGGGAATTT[C/T]TACCTCTCTTATGAAGTAAGTAGTGAATATAAAGCTGGATCCTAAAGTTT	KASP	linkage map
C.an-c07_104960745	c07	104960745	AGACTTTTTTGAAGAGATTCATGCCTTATAGTTTGATAGATCAAATGAGA[G/C]ATAAGTTTGATCACCTAGAGCATGTTTTCATGACCATTGTAGAGTATGAG	KASP	linkage map
C.an-c07_160290730	c07	160290730	TCTTACACAACAATTTTACTTCTTTCACATATTGGTAGAAAGTACTAGAT[C/A]TTACAAACTGTAATACCCCGTATGTTTCTAACCTAGGAAGTGAACCATTT	KASP	linkage map
C.an-c07_174434738	c07	174434738	TGTCGGTTGAATCTGTATATGCATTATTAGCTCTCTGTTTTTAGGTGTTC[T/C]CTTTTCTATGAAGAGAGTGTTGCAAAATCTTTTAAACTATCCTCAATGTG	KASP	linkage map
C.an-c07_188905644	c07	188905644	AAGACATTATAATGTGCATGATACATAAGTTACTCTTACCCACAATATAT[C/A]ATGAACCAGATACATTACAATATTCATGTATCAGTAATTTAAATCTAACT	KASP	linkage map
C.an-c07_203153339	c07	203153339	ATATATACGAACTAGTCGAAGGGGATTTAACATCACCTATATATGCATAA[A/C]AAATATTTTTAATCATGTAAAAGAAGTGTAAAAACAGTAGACCCCCTGGA	KASP	linkage map
C.an-c07_212691441	c07	212691441	CAAGAGTCCAAAAAGTATCAGATGTTTAAAAACAGAAATGTCTTCAGACG[G/T]TGCCTTAATCAGCACCTATTCGTGAAATCAAGCACACTAAACCCAGACCA	KASP	linkage map
C.an-c07_217558109	c07	217558109	AGAGTATGTGAGTTATCCCGTCTTGTTTTGTTCATCACCTATTCTATCTC[G/A]TTTATACCATAGAGGCTGTTTACAAGTGAATATGAAATGTGTACGTTGGT	KASP	linkage map
C.an-c07_231530034	c07	231530034	GAATTGTTATTGACAAATTAAGGAGTTACTTGTGAGAGTATCAGCTTCAA[A/G]TCTGTTGTGTTGGATGCTGCGTTAGTTCTTTGATCTTGATTCTGAGATTT	KASP	linkage map
C.an-c08_153900	c08	153900	ACAAGCTTGAGGGTCCAGTTCCAAGCAATGGTATACTCATGACCATTAAT[C/T]CGAATGATCTGATCGGAAATGCTGGTCTTTGTGGTGGCATACTTCCACCG	KASP	linkage map
C.an-c08_1309144	c08	1309144	GGGTGTGTTTGGTACATGAAAAATATTTTTCTAGAATAATTCACTTAGAC[T/C]TGCAAACGGCACAAGAAATGCTCTAAGACATACAAACACACCCATAGAGA	KASP	linkage map
C.an-c08_10288210	c08	10288210	TTTTTCCCCATGACAACTATTTATGATTGTTTGATTCGTTTGTTTCTTTT[C/T]CTGTAATTAATAATATGCTGTTTTTTGGCATTTATTAAGATGCAGCAAAA	KASP	linkage map
C.an-c08_12612918	c08	12612918	AAATCCCCAACTAGAGATGGAATTCCATAACCTAAAGAACTCAATTAAGA[G/A]CTCCATACTGGATCATGGAATGGTCAACTAATGATTGATAGGTTATTCCC	KASP	linkage map
C.an-c08_25201597	c08	25201597	ATTGATTGTTAGAAGCTCTTTTAGAAGGGGTTTTCGTCCTCTGAGAGTGG[G/A]TGTTTTAGAAACAGATTAAGTTAATGTTCAATTAAAATTCATCTCCATTT	KASP	linkage map
C.an-c08_38287443	c08	38287443	ATGCAAGAGACATTCTTTTTGAAATGGATTAAAAACTGAAAGTAGGACAA[A/T]TAAATTGAAAACCAAGGGAGTATTAATTTTATGTCAATTAATCACTTTCT	KASP	linkage map
C.an-c08_50436868	c08	50436868	GTTTTTAAGTATTTAGCGATTTTGTGCCACCACTCAGCAGTCAGCTGTAG[C/A]CTTTAGGCATTGCATGATTTCCTTTTTTGCAGTAAAGTTTAACTTAATCG	KASP	linkage map
C.an-c08_75094919	c08	75094919	TTGATGAGACATGTGACAGAGTAAATAATAGATTAAAAGTTTGGGTACAG[G/C]TCTTAGAGTCTAAATATTTCAAGTTAAGCAGAACTAATATAAAGTACCTG	KASP	linkage map
C.an-c08_101053471	c08	101053471	CATGGAACGTTGCTCCAACCATGAAAACTCATCCCTCATCCACTCAAGTA[T/C]ACCGCGAGGCATAAATTTCCTAAAGAAATCCAGAGAACTAAACCCAATTC	KASP	linkage map
C.an-c08_111535744	c08	111535744	ATCAAACCAAATCAATGTTGATTTTTTGGTTAAAAGTTAGTGTTTTAATT[G/A]TTGGAATCAAACCAAATAAATGTCGATCTTTTGGTTAACTATTTGTATAA	KASP	linkage map
C.an-c08_122579521	c08	122579521	CTCATTGCTGGTGTTTTCTAAGTACAGCGTTAGAGTTCTATTTTTTTATT[A/C]TAAAATAAGTAAATACTAATACAGTATCAAAGAGCACATTGTCGTTAATA	KASP	linkage map
C.an-c08_133887984	c08	133887984	CTGATCATGTAAAGGGATCTAGGAAGGCTTCTAGGTGTATAATTTTACTT[C/T]AAAAATTTTATTACTAGTTGGGCTCTTGCTCTGTTGTACGTAGGCTTGAG	KASP	linkage map
C.an-c08_134303961	c08	134303961	TCACTTAAGTAATTTAGTCAACAATCATGTATTGAAAGGCTCTCTTTTCC[A/G]GAATTGTTCTTTCTAAACCATACAGTGGTAGCGCTCCCTTTTTTCCCTTC	KASP	linkage map
C.an-c08_145018051	c08	145018051	AAATGATGCATTTTTAATATTTTATTCCGATTGATGAGTGGATAAAAAGA[C/T]TCAACAAAGCTCTCTCCATTTTCCTTTTCAATTCTTTTTGAAATCTTATG	KASP	linkage map
C.an-c09_520193	c09	520193	AGTACTGAAAAGGGATTGTTATTGAGCTTCGAGGATGAGTCAGGAAAGTC[A/G]TGGAGATTTCGATATTCTTACTGGAACAGTAGCCAGAGTTATGTATTGAC	KASP	linkage map
C.an-c09_16841042	c09	16841042	GCATATTTGGTTCATGAAAAACTAATTTAAATGAGCTCAACTTGGAAGAA[G/T]ACTTTTGTAGATAAGGTCACATATGCAAAAATTAAGATACATAAGTTTGT	KASP	linkage map
C.an-c09_32342225	c09	32342225	CCAGGCAATGATTTAGCTATGACAGACCATTTTATCGGCCCATACTTAGC[G/A]ACCAGTTCAATAATCTTATCATCCTCCTGTTAACAAACTCACCAGTAAGT	KASP	linkage map
C.an-c09_48155105	c09	48155105	GATAATTTTGTCATTAAATAAGTTTTGATTTGGCTAGTTGCTTTATATCA[C/T]AATAAATTATGGTCTTGGAAGAAGTGTGGTAGTGAATAAGAAACCAGATG	KASP	linkage map
C.an-c09_64753068	c09	64753068	CAAATTTGTACTTCGACTTCAACAAGTTGGTTGTTGCCTTAATACTCTAT[C/A]GAAACCCTCACATTTCTTATAGAGTTACTTAGTGAATTTCAGACTTAAAA	KASP	linkage map
C.an-c09_79952440	c09	79952440	AAATTTGATCATCCTCACATTACTATAATAATAATATTTAGATTTTTATG[T/C]TAGTACAAATTGTTAAATGTGGACCTATTGTCATTTTTCATCCATTTTTC	KASP	linkage map
C.an-c09_141240529	c09	141240529	CAATTCATAATTTAAATCTAAAAATGTTAAAAACAAACCCTCATTTTATT[T/G]TTATTGCACTTTCAACATTTTGAGCAAGCATTTAGTGAATTATTACACTT	KASP	linkage map
C.an-c09_200090182	c09	200090182	GAAATTAATTCGTCAGTAATGATTGTACAAGTATGTATGAAATAGCAAAT[A/T]CAAAATAAAAGAAAAAAGAGGAACTAAATCGCCTCTACATCCTTGATACA	KASP	linkage map
C.an-c09_205422930	c09	205422930	TTCAAATGATCAAACTATTCATTTACTTTTTCTTATTGTCAACATTATCT[T/A]ACCTTTTTACAACATGGCTCAATAATGATATCTTTGTAAATATGACAATA	KASP	linkage map
C.an-c09_213228088	c09	213228088	GTTTTCAATACATCAAACCAAACTCTGCACAAAAAATAATTTCAGTATTA[C/T]TAATCTCTGCATTAGTAACCCAGTAATGCATACTGATTTTATCAATCATT	KASP	linkage map
C.an-c09_226592803	c09	226592803	AAGTGTTAAGTGTGCATAAACTAACTACAAAAAATCATAAGGGTATTTAT[A/G]TGATACAAAGAAACCCTAAAAATCAAATTCCAAATGGAAAAGATAATTTA	KASP	linkage map
C.an-c09_239624609	c09	239624609	AGCATAATCAAATATGGAATAACCAAAATTTTAGACAATAGAAAGCACAA[A/G]CTCGGAATTTGATCAACACATCGCCTCACACTTATCACTGACAAATAAAC	KASP	linkage map
C.an-c09_249360591	c09	249360591	CTGGGGTACCCAACAAGACCTGAAATTGATGGTAAGCATTAGATTTAATG[C/T]TAATGCTAAACAATAAGTCTTCATTGAGCTTGAGCAACACCAAATTACCA	KASP	linkage map
C.an-c09_252549682	c09	252549682	CATATCACTGAGGTTTTCTTGACTGGAGCCACCTCTAAACTTGGAAGAGC[T/A]ATTGCTCTTTACCTTTGCACTAGACAAGTTCGCGTTCTTGTAAGTATATA	KASP	linkage map
C.an-c10_136591	c10	136591	TATTATGTCACATAGGATGTCTCTATGTGTTAAACTTAATCGCGTCCTAC[G/C]TGTATTATATTGGGTGTGTTCGGTTAAACTAGTATAAAAGTGAACAAGTA	KASP	linkage map
C.an-c10_8100951	c10	8100951	ATTAATTGCAGTGGATATTACATGATTGGAGCGACGAAGAAAGTGTGAAA[A/C]TATTAAAGAAATGTAAAGAAGCAATACCAAGTAAAGAAAAAGGTGGAAAA	KASP	linkage map
C.an-c10_12659334	c10	12659334	TTAATTTTAGAGTTAAGATTTTTGAATTCCAGTTTTGGGCTTGGTTGAGA[T/C]AAAAATTTGAAGCAGAGGTCCTTCTCTTTCATTTAAAATGCTTCTATCAT	KASP	linkage map
C_an-c10_27069346	c10	27069346	CTCTCAAGTACAGGAGTTTTAAGTCATCATACATGATCTCCTAGAAGAAG[G/A]TATATCTTTGAAAAATACCTTAGTTGAACAAATTAAAAAGGTTCTTAGTA	KASP	linkage map
C.an-c10_37863174	c10	37863174	CCATTGTTTTGTGAATTTTCACAAGAATCAGGTACAAATGTTTTCTTGGA[T/C]TGATTTGAAATGCAAGAATGCAAGTGGGAATATTGAACCAAATTCTTGAA	KASP	linkage map
C.an-c10_49980805	c10	49980805	AGTTCCAAAGACTGGCGTAAATATCTATGCTTCACATATACATAGCCCAC[G/A]ACATAGGGAAAACCATTGCCATGCATGAGAATTTGGAAAATTGAGGTGTC	KASP	linkage map
C.an-c10_100420237	c10	100420237	AGCAATGGAATTATAGAAGGAAAGGGAATTAAAGTACCTGGTTGCTTTGA[C/A]CTTAGCTTTATTATTTTTGCATGCATCTAATAATGATGGCCTTCTCTATC	KASP	linkage map
C.an-c10_150512442	c10	150512442	TTCCTCTATGAAAATATGTTCCTTCCTAATAATTGTGTTTTCATATGTTT[G/T]ATAATGCAAATTTCTACATCATAATTAGTTATTGATTTGGGTGTTATTCA	KASP	linkage map
C.an-c10_166725508	c10	166725508	TTAGTTTAAGAGTTGGTGTAATTAGGTTAGTATACCTTCTCTTATTTATT[C/T]AGTCCTACTCTTAAACATTTATGAAAAACTCATACTCTATAAATAGGTCA	KASP	linkage map
C.an-c10_183562844	c10	183562844	TTGAAAAATCCTTAAAGGTTGTGAATACATGTTAACAATTTCACCATTTT[T/G]ATAGAGAATATTACCTATCAAAACCCATGAACAATGCTTAGAAAACCCAT	KASP	linkage map
C.an-c10_197809702	c10	197809702	AGTATATTGTTTCTTATCTTGCCCTTAGTAATAATTATTCTTGAAAGTAA[T/C]AAGTTTAACTAATGAGCATTCAAAACCTAGGTGAAGAACACATACACATA	KASP	linkage map
C_an-c10_200204111	c10	200204111	CTTGTATCTACATGTTCTCTCTTGTTCTATTTATATGTGACATAATGTAT[A/G]CTTGTATTCAATACCTTGGTGTGTTGTTGTAATATATGTGAGATATATTA	KASP	linkage map
C.an-c10_216907850	c10	216907850	CTGAGGAAAGTATTTATAGGCAAAAATCTCACATTCAGTGGCTACAGGCC[G/A]AGAACTCGAATAATGCCTACTTTGAAAGGCCATAACTTCTTGCTCGGGAG	KASP	linkage map
chr10_219611150	c10	219611150	GAATTAAGGTAGAATTTTGAACTTGAGATCCTAAAGTTCAATCCTTGATC[C/A]GCATGTGATTACAATTGTCTTAGCTGATTAGATGGTGGATTGTGAGAGAC	KASP	linkage map
C.an-c10_233559190	c10	233559190	ACAATACAGATTTAATGGTTTACCTAAAACATACATTAGATGTCATTTGT[G/T]CCATATTATTTTATTTATCCCTAAAAATCATAAAAATAAAAAAATATAAG	KASP	linkage map
C.an-c11_139211	c11	139211	CTTCTTTATTCACCTTTGACCTAGTGCTTGTCAATTATATCTAAACCATG[T/C]AATAGTTTAGAAGTAAAATATGGTTTCTATATACACGCAATGATTAAGGC	KASP	linkage map
C.an-c11_10119366	c11	10119366	GTAATAAAAGTTTCCCCATAATACCATAATAAATCAACAAAAACAATTCA[T/G]ATCATGAAATTATTTATTCATCATAATACCTAGCTAGCTAGCTGCTTTTC	KASP	linkage map
C_an-c11_16389244	c11	16389244	ACAAATAGATCTAAGTGACTCCCAGTATCGAGAATCAGACGATATCGTCT[G/A]AAGCTATCGGGACTTTTATTGTTTTTCTTTAATACAATCTAAATATTAAG	KASP	linkage map
C.an-c11_21908611	c11	21908611	ACATATGCAAAAAGGAAAAATGACAGTGGATTTCGCGCACAAAAACTTCT[G/A]CTAATACTTCAAATATCAGTCGTTATACCATACTCGATCTTGAGATGGTT	KASP	linkage map
C.an-c11_24357930	c11	24357930	CAACTTCAGAAACTTGTTTATTTTCAACTTCAACAAGATATTGTCTTAAA[T/C]CTTTTTTTCTTTTTTGTGTGTGTAGGTATTGCTTCATTTTTGGGAAAAAG	KASP	linkage map
C.an-c11_25203408	c11	25203408	AAAGGCTGGATTTTGGCTAGTGAAAGATTGATATTTTGGTGGTTTTTTTT[G/T]TTGTTTTTTTGTGATGGGCAATTGTATTGGTTCGTCAGCTAGAGTTGAAG	KASP	linkage map
C.an-c11_32538789	c11	32538789	TTTGAGGAACTGGACATTTTATGAGTATATGACTAACATATACATAAACT[G/A]CCAAATGTTTTTAACCTTTTAGTGAAATGTCTAATTCATATACATCTTAT	KASP	linkage map
C.an-c11_48563187	c11	48563187	TTATTAACAAGGAATATTGACAATTGATGAAAAGATGGAGGCACTGACCT[G/A]AAGTCATTTGATGGCATCACCTTCTCTGATTCAAGTGGCCAATGATAGTA	KASP	linkage map
C.an-c11_64112942	c11	64112942	TCTGTCAAAAATAGTGTAAGCAATAATGCTCAATTACATAGCCAATCAAA[G/A]AGGGAAAAGCCATATGCTTGTCAAGGAAACACATTCCAAATATGGATCTA	KASP	linkage map
C.an-c11_81814780	c11	81814780	TGGCACGCATTTCATAGCCTCAACATTCTAGAAAAACAGACCACCAACAT[C/T]TTCAAGTAGCTATACAACTTATATCAATCTCCCTAGTCTGGACTTGTTAC	KASP	linkage map
C.an-c11_141574483	c11	141574483	TGATGGTGGGTCTCACTTTCATAATTGTCTGTTTAAGGACCAGATCAAAA[A/G]ATATGGTTTAAAGCATGAGGTGGAAACACCTTACCATCCTTAAATGAGAG	KASP	linkage map
C.an-c11_203977964	c11	203977964	TTTAAATGGAAGAGTATTAGTGGATTTTATGGGATATATCAATCTATCGG[A/T]GTATCCCCTCATTCCAATTGAAAGAAAAGTTTTTAAATATTTAAGAGGCA	KASP	linkage map
C.an-c11_211977751	c11	211977751	TCTCTCTTTCCTTCTCACACTATGGATATCTACTGCAGATTGTAATCCTT[C/A]TTTTCTGAAGATTATCTTGAGTTAAACATGCCCCGTGATCCACCAGCCAC	KASP	linkage map
C.an-c11_223976522	c11	223976522	TAATTACCATCTAAGTATCTAAGGTATAAAAATATTTTACAAGTACCATT[A/C]GTACATTGAACTTGAACTCTTTTATCAGTATTTAAGGTATGTAATATGTG	KASP	linkage map
C.an-c11_234425020	c11	234425020	TGACTTCCCGTCCAGACAGTTTTTTGAGTTCTTCTCTCTGAATCCTAATC[G/T]CATTTTATCTGCAGAAATCAGAGAAAATACTGCCAAATGTGGTTTCCCTG	KASP	linkage map
C.an-c11_236563007	c11	236563007	TCCTATAGGCCTCACTGGTAGAGGAATATCCAATAAAAACTCTTTTATCA[C/T]TCTTTGGATCAAAATTTTCAAGGTAATCCTTCCCATTATTCAGCACAAAC	KASP	linkage map
C.an-c11_247812688	c11	247812688	GGGGGAGTGGGTAGTTGGAGTTTATATTTTTATTTTTGGAATGCACTCTA[C/T]GTGTTTGATGAAATGTAGTAGTTGAGTTTAATATTTGAGCAGTCATGATT	KASP	linkage map
C.an-c11_258217448	c11	258217448	CAATAAAAAGGAAATACTTCATCACAATTCAATTGTCTTCTCAAAATTAA[C/T]CCCAGTTGTCAAATTGGGGAAGAGGAAAACTAATGGAAACAGTATCAATC	KASP	linkage map
C.an-c11_258315804	c11	258315804	GGCCCACATATTAAAATTAGTTCCGCCTCCTTTGTTGTGGCTAGTGGTTG[A/T]GATGGACTCCCAATTAATCGAGACAGCTGATATATTGAGGAGAACTGGGG	KASP	linkage map
C.an-c12_125197	c12	125197	TGTTGCTATATACTTTGTTGAATAAATTGTCCTAACTGTATTATTTTTGT[C/G]CAATGTTGTGTCAGGCATGATGAGTAGTACGAGCAAAAATGGGGTGGAAA	KASP	linkage map
C.an-c12_12121618	c12	12121618	TTAATTAACCAAATACATAAACAAACACTTGTGATTAATAGTAACTATCA[A/G]ATAAATAATCTGAATTTTTGCCAACCCATGTTATCTTGAGTTTTTGCCAT	KASP	linkage map
C.an-c12_24117605	c12	24117605	GAGACGGAGGAGTGGGAGAGTATAATCATCGAGTTGAAGCACTTTTTTTT[T/A]ATTCTTGTAGGATAATTCCTATTTTCTAGAAGCTTTCCACGTTTATTTTT	KASP	linkage map
C.an-c12_36657786	c12	36657786	AATATGTCCACCTACGAGGTCGTACTAGTATCACAGCTCCCCCCTTCTAT[A/C]GCAACATTTGTAAAGTGTAGCTTGTACCTTAAAGGACACAATTTAATTTT	KASP	linkage map
C.an-c12_48138878	c12	48138878	TATCAATAATTTAAAATGAAAATTAATTGAATCTCACCTAACACTTTTAA[C/A]TTTAAAAAAGTATTTTGTCCAAAACTTTTTACCTAAAATTTGAGTACACG	KASP	linkage map
C.an-c12_60057261	c12	60057261	TGCTCTATTTCAATTTATAGGACAGTTTTTCATTCTTTTGGACGTCCTAC[A/T]ATTTTGACATCATTTTATTTCCATCCTATTTTCACAACTTTTAAAAATTT	KASP	linkage map
C.an-c12_115955228	c12	115955228	TGCTCGAAATGAAGCTGAGCTACAGCATGTCAAGCAACAACTTACAGGTA[A/T]GTCTTTCTCAGTGATGCAGGATAAGCCTCTTGATGTTTTACTTCGCTGCT	KASP	linkage map
C.an-c12_170131933	c12	170131933	AAAATATGTGGACCTTTACTTTTACCGTACAAGACATAGTATACCACTCT[A/G]TATGTATCAATCCGTTCTTCCTTCTCACTCTCTTTCATTACCCCAAAAAT	KASP	linkage map
C_an-c12_183311149	c12	183311149	TCTAATATTTTTTGTGTTTTTTCAGCTGAAAAATTTGATCGAAAAAAGAG[A/G]AAAACCATGTGACATTGTCAAGGAATGAAATGGATCAGATGATGAAAATC	KASP	linkage map
C.an-c12_196644860	c12	196644860	ACAAATACTTGAATCTCTTTGGTCATTGTTGTTTGCCTTAAGAATGACTC[T/C]CCTTTCTCTTGAATTTCAGGAAGATTAATTGGTGTTTGATTTGATTCTCT	KASP	linkage map
C.an-c12_209613867	c12	209613867	TACGATCTTCAGGTCCTTTGAGGTGCTTCTAAGTCCTTGTACTGTTGCCC[A/T]CACTGCATCTACAAGCGGATCTATGACATTTTATTCATTGCTGCATAGAA	KASP	linkage map
C.an-c12_223050934	c12	223050934	TCACTAAATTTACCTTTTGTAACAGTAAATTAAGTCATAACCAATTTTTG[T/A]AATAGTATAATCATGAAACTAATTTTTGTAACAATACAGTCACTTAACTA	KASP	linkage map
C.an-c12_235599307	c12	235599307	TGAGATTTAAAAATGAGTCAAAAGTCATGAGTAATTAAGATAAATATATA[C/A]AAGATGAGAAGATATTAGAGAAATTGATAACCCCTACACCAGATAAGTCC	KASP	linkage map
C.an-c02_134533814	c02	134533814	AAGAACATAAAGACCTCCGCCGAAGAATTGCCCCAAATTTTACCCCGAAA[G/A]CTCTTGCTACGTACACCGATATCCAACAGAGGATTATTATCAAACACTTC	KASP	fine mapping
C.an-c02_136557434	c02	136557434	CATAGACAAATAAAAACATCCAAACAGATGGATTCTTGTTATTACTGTGC[G/C]TAGTGTCAACTTGGGACCCTTTGTTTTTCATGAAGATAATTGGAAGTAGT	KASP	fine mapping
C.an-c02_137109442	c02	137109442	ATGTATGATATGACTAAGCGGGAACCTGAACCTCCACTCTCAGACATTTT[C/G]ATGCCTAGATTCTCTAATTAACACATTTAATGTAACTTGTAAAAAAAGAA	KASP	fine mapping
C.an-c02_137683952	c02	137683952	TACTTTGCTTTCCTTTCAGTTCTTTCCTCAACTATTGAATATTAGGAAGA[T/C]CTAATCAGAATATTGCTTGTGAGGTCCATAAAACTTGTTGGTTTCTACGG	KASP	fine mapping
C.an-c02_137939068	c02	137939068	ATCCCTAATGCCGTAGCCATTTTGTACATAATTTTCATTGCAAGTTCCTT[G/T]AGTGCTGTTGAGTATTGTTCCAGCGCATCCCTTGACGGTCCAAGAATTTA	KASP	fine mapping
C.an-c02_138160240	c02	138160240	TATGTCAAGGGGATTCAAAAGTCTATATATGCATGAAAATGTTGTTTTTT[G/A]CTCTATTTACACTGTCCAATTTGCCAATGATGGTGATTTGATTGAAACCC	KASP	fine mapping
C.an-c02_138523654	c02	138523654	AGTTGGACAGTTAAAAGGACTTAAACCGACTAACTAATATCTGGAACTGA[C/T]GCCACAGTAGTAACTAACTTTTGGAATCTACGGTTGCTAACTAATTCCAG	KASP	fine mapping
C.an-c02_138797312	c02	138797312	TCCATTTCTCTAATTAATTTTTCTTTCCTTAATTATATGACCTTGAACAT[G/C]CAATCCTCATTTCATTGTTAGCTTTTGAGTTTAGGTATAACGTCTATTTT	KASP	fine mapping
C.an-c02_138954697	c02	138954697	TAATATCGCTCTCACGTTGATATTAGTCGTTGTGAGATTTCTTTTTGTCT[T/C]ATGAGTCAGTTAGGTGATCCAATTCATAAGTCAACTAAACTCTCATGAGT	KASP	fine mapping
C.an-c02_139252784	c02	139252784	TTCTATACAATCATCGGTTTAGGTGATGAAGATTAATGCTATTACATTGA[C/A]TTAATACTTGAATCCAAAATGACCAGATATCATCTGAGCTTGCACATGAG	KASP	fine mapping
C.an-c02_139664143	c02	139664143	CATGTCATATAAAAGTTGTTAAAAAGGGAAGAATTATTTTCTGGAAGGGA[A/G]AGTAGGTCAAAAAATGAAAATGGAGAGAGAGCAAATATTACTAACTTTTA	KASP	fine mapping
C.an-c02_139830990	c02	139830990	ATTTAGATATAACCTGTCCATCAAACTTGGTACTTTTTTAACTTCATAGG[A/T]GTTTAATAACTTTCTTGCTTCCGTTGATGAAGAAAAAGAAGCTAAAACCA	KASP	fine mapping
C.an-c02_140078753	c02	140078753	TTGAGCCAGGAGATTTTTAACTTGAGTTGACAAGTACACCGCCCACACTT[A/G]ATTTAAACTAATAGGAGTAGTTAGAAATATTGTGTATATATGACTAGTGA	KASP	fine mapping
C.an-c02_140537252	c02	140537252	CATAAATGAGACTTACCAGATGCCCATTTTTCGGTGGTGCAATGAGCCCT[T/C]ATACAGTACTTCTGTTTTAGAAAGTAGCCCTAAGAGAAGGAATAGGCCTG	KASP	fine mapping
C.an-c02_140659866	c02	140659866	TTACCAGTTAATACTCTTCTGCGATTCAAGTGTTTAGGTAAACACTGGGG[C/A]ACTCTGTTTTCGACACCCAGATTCATCTCTGAGCATCTCAACAAGTTCAG	KASP	fine mapping
C.an-c02_140989152	c02	140989152	ACTACATCTTCCTGACAGTAAAACCACGTGACCTGCACGTGAGTGAATGC[C/A]ATTGATGAAGTGGAAAACCTGAGTGGGAGAGTTGGGCTTGTACTGTTGAC	KASP	fine mapping
C.an-c02_141503477	c02	141503477	TTTTATAATTTTCTTTTCTTTTTTGACAATATTGAATACAGTAAAAAAAA[T/A]TTATCAAACATTCAATAAAAATAGTTTGAAACTTTGAATTAAACTGCTCG	KASP	fine mapping
C.an-c02_139048223	c02	139048223	CATATAGACTACTCTAATTTCTAATTGATTATACTTCTCATGGAAAAGGT[G/T]CAGTCTTTTTCATATCAGTGAGCTCCACATCAATGGCAAAGCCCTTGCCA	LightScanner	fine mapping
C.an-c02_139120883	c02	139120883	AAGTTTCGTTGTGAATTTTATATACACTTCTGCTCTTGTATGCAAAGATG[A/T]ATATAACTTGTTGCATCTGTCCAATTTATAACCTTCGCCATTTTTGAAAT	LightScanner	fine mapping
C.an-c02_139238358	c02	139238358	CAAATAAAATTCTTTACATCCTCCAGGACATTTTGGATAATTCTCAAGGG[A/G]AAAGAATACTGAATGAGCTATAAGCCTATATATGGGAATTGATGCAACTT	LightScanner	fine mapping
C.an-c02_139283587	c02	139283587	TATGTTACTTTTATTTGGCAGAAAATGCAATTAAGGCTTTGCTTAGACTT[A/G]CAAAGGGGCAACAAGTGGAGTGCAATAGTTTGTCACAACCAGAGTGTGAT	LightScanner	fine mapping
C.an-c02_139330605	c02	139330605	AGTTGACCCCTTTTAACCTAATAGCTTGATGGGTCATTTTAGGTTCCAAC[A/T]GCCCATTTAAACATGGGCGAGTTGAGCTGGTTACTCAAAAATGGTTTAAT	LightScanner	fine mapping
C.an-c02_139362863	c02	139362863	GGATTGTTATAGACTACTCTCTCAATAACCACTCCATTTCTATTTCTTAG[C/G]TTCATTACAGTTTTAGTTCACATTAACGTCTTCCAGTACAGAATACAAAC	LightScanner	fine mapping
C.an-c02_139413982	c02	139413982	TTCATAAGTAGTGTCTCCAATACTTACTCTTCCTCCACCACAATTTATGT[G/A]CAATGAGTACTTGTCTGCAGTCAAACCAGAGAAAGGTTGCTAGAGATAAT	LightScanner	fine mapping
